# Supplementary material for: Lesion level and severity acutely influence metabolomic profiles in spinal cord injury
Source: J Neuropathol Exp Neurol. 2025 Jul 26;85(1):24–38. doi: 10.1093/jnen/nlaf082 (PMC12744883; doi:10.1093/jnen/nlaf082)
Supplement: nlaf082_Supplementary_Data [file nlaf082_supplementary_data.zip]

Archive with 3 entries (3 files):
- MS25-076R1 Anthony Supplementary Table 2.docx
- Supplemental Figure 1.pdf
- MS25-076R1 Anthony Supplementary Table 1.docx
